# Supplementary material for: Pasteurized Akkermansia muciniphila Reduces Fat Accumulation via nhr-49-Mediated Nuclear Hormone Signaling Pathway in Caenorhabditis elegans
Source: Molecules. 2022 Sep 20;27(19):6159. doi: 10.3390/molecules27196159 (PMC9572206; doi:10.3390/molecules27196159)
Supplement: Supplementary file 1 [file molecules-27-06159-s001.zip]

Archive with 1 entries (1 files):
- molecules-1870823-supplementary.pdf
